# Supplementary material for: Identification and Defensive Characterization of PmCYP720B11v2 from Pinus massoniana
Source: Int J Mol Sci. 2022 Jun 14;23(12):6640. doi: 10.3390/ijms23126640 (PMC9223603; doi:10.3390/ijms23126640)
Supplement: Supplementary file 1 [file ijms-23-06640-s001.zip]

Archive with 1 entries (1 files):
- ijms-1711862-supplementary.pdf
